# Supplementary material for: Biodegradable Double-Layer Hydrogels with Sequential Drug Release for Multi-Phase Collaborative Regulation in Scar-Free Wound Healing
Source: J Funct Biomater. 2025 May 7;16(5):164. doi: 10.3390/jfb16050164 (PMC12111865; doi:10.3390/jfb16050164)
Supplement: Supplementary file 1 [file jfb-16-00164-s001.zip]

Archive with 1 entries (1 files):
- jfb-3559858-supplementary.pdf
